# Supplementary material for: A novel EIF3C-related CD8+ T-cell signature in predicting prognosis and immunotherapy response of nasopharyngeal carcinoma
Source: J Cancer Res Clin Oncol. 2024 Feb 24;150(2):103. doi: 10.1007/s00432-023-05552-x (PMC10894114; doi:10.1007/s00432-023-05552-x)
Supplement: Supplementary file 2 — Supplementary file2 (CSV 11 KB) [file 432_2023_5552_MOESM2_ESM.csv]

Table S1. CD8+ T-cell marker genes screened from the GSE150430 cohort
Symbol	p_val	avg_log2FC	pct.1	pct.2	p_val_adj	cluster
CCL5	0	1.356653364	0.915	0.461	0	CD8+ T cells
GZMA	0	1.311425939	0.812	0.234	0	CD8+ T cells
NKG7	0	1.278650875	0.882	0.371	0	CD8+ T cells
GZMK	0	1.205290415	0.74	0.184	0	CD8+ T cells
GZMH	0	1.110732363	0.645	0.155	0	CD8+ T cells
CD8A	0	1.069446438	0.748	0.152	0	CD8+ T cells
GZMB	0	0.946118285	0.627	0.264	0	CD8+ T cells
CCL4	0	0.936376363	0.737	0.303	0	CD8+ T cells
CD8B	0	0.925049185	0.664	0.116	0	CD8+ T cells
CD3D2	0	0.913737279	0.992	0.562	0	CD8+ T cells
CD23	0	0.908045938	0.97	0.47	0	CD8+ T cells
CST71	0	0.897172379	0.769	0.242	0	CD8+ T cells
CD3G2	0	0.835529492	0.89	0.347	0	CD8+ T cells
CD3E2	0	0.819213265	0.915	0.376	0	CD8+ T cells
LAG3	0	0.772210239	0.611	0.182	0	CD8+ T cells
PRF1	0	0.742208892	0.566	0.139	0	CD8+ T cells
GIMAP72	0	0.737550555	0.783	0.308	0	CD8+ T cells
HCST2	0	0.732640213	0.928	0.565	0	CD8+ T cells
IL322	0	0.699756653	0.983	0.678	0	CD8+ T cells
CD73	0	0.686923967	0.808	0.393	0	CD8+ T cells
AC092580.4	0	0.684480587	0.493	0.108	0	CD8+ T cells
RARRES31	0	0.673631982	0.86	0.502	0	CD8+ T cells
SH2D1A2	0	0.667686926	0.621	0.188	0	CD8+ T cells
GZMM1	0	0.656342647	0.626	0.197	0	CD8+ T cells
IFNG	0	0.655193884	0.435	0.097	0	CD8+ T cells
GIMAP41	0	0.652155259	0.724	0.293	0	CD8+ T cells
APOBEC3G	0	0.644293227	0.762	0.445	0	CD8+ T cells
LCK2	0	0.618555264	0.819	0.415	0	CD8+ T cells
ITGA11	0	0.598512616	0.421	0.056	0	CD8+ T cells
FYB2	0	0.595096976	0.864	0.461	0	CD8+ T cells
ITM2A2	0	0.594080225	0.649	0.28	0	CD8+ T cells
LAT3	0	0.587762898	0.726	0.319	0	CD8+ T cells
CTSW	0	0.586266417	0.43	0.087	0	CD8+ T cells
EVL1	0	0.56168919	0.929	0.673	0	CD8+ T cells
LINC001522	0	0.55616218	0.693	0.354	0	CD8+ T cells
CRIP1	0	0.549591371	0.729	0.447	0	CD8+ T cells
FYN2	0	0.547973871	0.68	0.299	0	CD8+ T cells
CD961	0	0.545063477	0.57	0.187	0	CD8+ T cells
GIMAP51	0	0.516863522	0.561	0.215	0	CD8+ T cells
CXCR31	0	0.51535885	0.585	0.245	0	CD8+ T cells
MIAT1	0	0.5133816	0.49	0.158	0	CD8+ T cells
ALOX5AP1	0	0.513234903	0.719	0.479	0	CD8+ T cells
ITM2C	0	0.509767441	0.606	0.342	0	CD8+ T cells
CD2472	0	0.507850014	0.63	0.268	0	CD8+ T cells
S100A42	0	0.505386154	0.915	0.74	0	CD8+ T cells
ID2	0	0.501583748	0.696	0.456	0	CD8+ T cells
SAMD3	0	0.501249054	0.407	0.077	0	CD8+ T cells
CXCR61	0	0.491692993	0.433	0.131	0	CD8+ T cells
COTL1	0	0.489904134	0.92	0.723	0	CD8+ T cells
CKLF1	0	0.486538231	0.786	0.541	0	CD8+ T cells
TRAT11	0	0.484990814	0.474	0.145	0	CD8+ T cells
CLEC2B	0	0.481476486	0.721	0.442	0	CD8+ T cells
TIGIT1	0	0.476635076	0.568	0.241	0	CD8+ T cells
PYHIN11	0	0.469621189	0.513	0.192	0	CD8+ T cells
RAB27A	0	0.464228216	0.54	0.255	0	CD8+ T cells
CD991	0	0.462175804	0.84	0.653	0	CD8+ T cells
PTPRC2	0	0.461565633	0.976	0.767	0	CD8+ T cells
FASLG	0	0.460671412	0.334	0.037	0	CD8+ T cells
OASL	0	0.46047599	0.498	0.223	0	CD8+ T cells
CLDND1	0	0.45876554	0.58	0.342	0	CD8+ T cells
EOMES	0	0.451222873	0.325	0.041	0	CD8+ T cells
RUNX3	0	0.450184567	0.661	0.421	0	CD8+ T cells
CHST12	0	0.449535852	0.578	0.33	0	CD8+ T cells
GIMAP12	0	0.446491295	0.494	0.19	0	CD8+ T cells
SRGN2	0	0.446467013	0.97	0.738	0	CD8+ T cells
MT2A2	0	0.446403623	0.671	0.497	0	CD8+ T cells
CMC1	0	0.44143947	0.474	0.305	0	CD8+ T cells
CD62	0	0.439747779	0.532	0.228	0	CD8+ T cells
PRKCH2	0	0.43022777	0.492	0.193	0	CD8+ T cells
PPP2R5C1	0	0.428700193	0.736	0.52	0	CD8+ T cells
BCL11B2	0	0.424633126	0.504	0.208	0	CD8+ T cells
GPR1711	0	0.424395139	0.381	0.096	0	CD8+ T cells
IFITM1	0	0.424320683	0.67	0.467	0	CD8+ T cells
SPN1	0	0.423827199	0.517	0.236	0	CD8+ T cells
AMICA1	0	0.415225184	0.484	0.201	0	CD8+ T cells
SLFN51	0	0.415085781	0.661	0.424	0	CD8+ T cells
GRAP21	0	0.410696694	0.441	0.156	0	CD8+ T cells
TBC1D10C2	0	0.408059309	0.721	0.47	0	CD8+ T cells
PTPRCAP1	0	0.406636952	0.97	0.802	0	CD8+ T cells
DUSP41	0	0.402227251	0.488	0.247	0	CD8+ T cells
ACAP11	0	0.398261217	0.871	0.639	0	CD8+ T cells
MYO1F	0	0.396862357	0.627	0.409	0	CD8+ T cells
DENND2D1	0	0.396076566	0.562	0.333	0	CD8+ T cells
GYG1	0	0.395413137	0.417	0.209	0	CD8+ T cells
IL2RB1	0	0.388979946	0.48	0.201	0	CD8+ T cells
KLRD1	0	0.388180117	0.253	0.046	0	CD8+ T cells
FABP51	0	0.38512866	0.522	0.328	0	CD8+ T cells
CORO1A1	0	0.383949469	0.963	0.828	0	CD8+ T cells
SH3BGRL3	0	0.381272359	0.945	0.864	0	CD8+ T cells
SLA3	0	0.379855648	0.611	0.364	0	CD8+ T cells
AAK12	0	0.379464666	0.593	0.368	0	CD8+ T cells
ANXA12	0	0.377720147	0.618	0.367	0	CD8+ T cells
CD271	0	0.373185364	0.711	0.498	0	CD8+ T cells
IFITM21	0	0.372322906	0.871	0.713	0	CD8+ T cells
CRTAM	0	0.37075346	0.267	0.043	0	CD8+ T cells
RNF2131	0	0.369843926	0.865	0.721	0	CD8+ T cells
PLEKHF1	0	0.369767009	0.376	0.149	0	CD8+ T cells
SIT11	0	0.365339479	0.597	0.369	0	CD8+ T cells
SEPT12	0	0.362047123	0.64	0.429	0	CD8+ T cells
IL2RG1	0	0.361113405	0.833	0.648	0	CD8+ T cells
SYNE21	0	0.359723688	0.627	0.433	0	CD8+ T cells
PLA2G16	0	0.359223677	0.36	0.12	0	CD8+ T cells
F2R1	0	0.358466136	0.285	0.048	0	CD8+ T cells
ANKRD32	0	0.357141772	0.367	0.173	0	CD8+ T cells
VIM1	0	0.355535109	0.931	0.787	0	CD8+ T cells
SKAP12	0	0.354335317	0.459	0.194	0	CD8+ T cells
RASGRP11	0	0.352806225	0.438	0.19	0	CD8+ T cells
THEMIS	0	0.349558612	0.305	0.065	0	CD8+ T cells
ZAP702	0	0.346061718	0.42	0.178	0	CD8+ T cells
PTPN71	0	0.345213506	0.696	0.486	0	CD8+ T cells
CD97	0	0.343435937	0.468	0.27	0	CD8+ T cells
LCP21	0	0.339192293	0.52	0.287	0	CD8+ T cells
DOK21	0	0.339171619	0.465	0.232	0	CD8+ T cells
WIPF1	0	0.336901485	0.7	0.52	0	CD8+ T cells
RASAL3	0	0.336464483	0.465	0.242	0	CD8+ T cells
MT1F	0	0.336271511	0.357	0.142	0	CD8+ T cells
CCR5	0	0.335240662	0.316	0.1	0	CD8+ T cells
TBCD	0	0.335024821	0.331	0.15	0	CD8+ T cells
RP11-94L15.2	0	0.334151799	0.582	0.384	0	CD8+ T cells
SIRPG1	0	0.332130508	0.393	0.161	0	CD8+ T cells
GMFG2	0	0.331072095	0.874	0.705	0	CD8+ T cells
ARHGEF1	0	0.328263953	0.589	0.396	0	CD8+ T cells
ITGB2	0	0.328055271	0.723	0.518	0	CD8+ T cells
LEPROTL12	0	0.325595358	0.641	0.468	0	CD8+ T cells
SPOCK22	0	0.322960622	0.575	0.361	0	CD8+ T cells
LCP1	0	0.321865609	0.801	0.65	0	CD8+ T cells
GLIPR2	0	0.321280393	0.421	0.223	0	CD8+ T cells
PAG1	0	0.320905515	0.499	0.301	0	CD8+ T cells
GNG21	0	0.32088019	0.424	0.208	0	CD8+ T cells
RGL4	0	0.320662144	0.356	0.132	0	CD8+ T cells
CMTM31	0	0.320278487	0.45	0.245	0	CD8+ T cells
PSTPIP1	0	0.31803723	0.382	0.169	0	CD8+ T cells
AKNA	0	0.317579417	0.566	0.383	0	CD8+ T cells
STOM1	0	0.315957771	0.408	0.217	0	CD8+ T cells
GALM1	0	0.312011609	0.452	0.244	0	CD8+ T cells
SLA2	0	0.311824744	0.314	0.095	0	CD8+ T cells
ETS11	0	0.307095386	0.514	0.324	0	CD8+ T cells
TRAF3IP32	0	0.305214688	0.712	0.511	0	CD8+ T cells
SH2D2A1	0	0.304922311	0.389	0.177	0	CD8+ T cells
ARHGAP30	0	0.301988512	0.629	0.451	0	CD8+ T cells
ITGAL	0	0.301795916	0.414	0.22	0	CD8+ T cells
BIN2	0	0.301109855	0.465	0.27	0	CD8+ T cells
TNIP31	0	0.300961931	0.272	0.082	0	CD8+ T cells
CD44	0	0.297105279	0.816	0.692	0	CD8+ T cells
GIMAP6	0	0.29546354	0.327	0.12	0	CD8+ T cells
RAC21	0	0.294905421	0.9	0.79	0	CD8+ T cells
PTPN22	0	0.294595418	0.381	0.191	0	CD8+ T cells
SELPLG	0	0.288299851	0.391	0.202	0	CD8+ T cells
CD521	0	0.287693561	0.976	0.86	0	CD8+ T cells
STK17A1	0	0.285171346	0.802	0.668	0	CD8+ T cells
STK17B1	0	0.283734214	0.797	0.665	0	CD8+ T cells
ARHGDIB1	0	0.282263535	0.971	0.851	0	CD8+ T cells
PSMB9	0	0.269590343	0.894	0.814	0	CD8+ T cells
ITK1	0	0.268545201	0.302	0.115	0	CD8+ T cells
CALM1	0	0.267850552	0.914	0.851	0	CD8+ T cells
LSP11	0	0.257874151	0.811	0.706	0	CD8+ T cells
HLA-C	0	0.25537291	0.997	0.986	0	CD8+ T cells
HLA-A1	0	0.250343952	0.999	0.987	0	CD8+ T cells
ARL4C	9.09E-308	0.312966299	0.581	0.408	2.25E-303	CD8+ T cells
EMP31	2.20E-307	0.285160693	0.755	0.614	5.43E-303	CD8+ T cells
APOBEC3C	1.84E-302	0.355005928	0.58	0.45	4.55E-298	CD8+ T cells
SPATA13	3.43E-300	0.268192247	0.351	0.179	8.48E-296	CD8+ T cells
LYAR	7.38E-298	0.337228929	0.441	0.283	1.82E-293	CD8+ T cells
C9orf142	3.34E-297	0.291033064	0.597	0.468	8.25E-293	CD8+ T cells
MT1E1	4.23E-295	0.287339234	0.321	0.155	1.05E-290	CD8+ T cells
RGCC	2.41E-294	0.311392078	0.501	0.31	5.96E-290	CD8+ T cells
NFATC2	1.63E-293	0.273148604	0.362	0.192	4.02E-289	CD8+ T cells
LYST	2.24E-293	0.321247414	0.411	0.24	5.55E-289	CD8+ T cells
SYTL3	6.27E-293	0.274640775	0.297	0.141	1.55E-288	CD8+ T cells
GPRIN3	1.16E-290	0.254139953	0.323	0.156	2.86E-286	CD8+ T cells
PCSK7	5.17E-285	0.289016376	0.674	0.539	1.28E-280	CD8+ T cells
EMB	7.17E-285	0.291876908	0.582	0.408	1.77E-280	CD8+ T cells
SYNE1	4.34E-282	0.271710237	0.376	0.201	1.07E-277	CD8+ T cells
CLEC2D1	4.11E-281	0.283965334	0.445	0.262	1.02E-276	CD8+ T cells
MIR4435-1HG2	2.61E-279	0.281893433	0.407	0.227	6.45E-275	CD8+ T cells
TUBA4A	6.71E-279	0.296127457	0.541	0.374	1.66E-274	CD8+ T cells
CTSC1	2.52E-277	0.260586767	0.685	0.529	6.22E-273	CD8+ T cells
OXNAD11	1.04E-267	0.252110353	0.324	0.164	2.57E-263	CD8+ T cells
CD84	6.44E-261	0.272901524	0.427	0.252	1.59E-256	CD8+ T cells
SUN2	4.29E-259	0.286457834	0.473	0.31	1.06E-254	CD8+ T cells
CELF2	1.98E-255	0.276131532	0.619	0.484	4.88E-251	CD8+ T cells
SLC9A3R1	3.67E-254	0.28805648	0.473	0.331	9.08E-250	CD8+ T cells
PTMS1	7.83E-254	0.328625693	0.484	0.336	1.94E-249	CD8+ T cells
TC2N1	1.89E-253	0.268979354	0.292	0.148	4.67E-249	CD8+ T cells
CDC42SE2	1.66E-251	0.267024447	0.648	0.534	4.10E-247	CD8+ T cells
BTN3A2	4.36E-251	0.2759339	0.594	0.458	1.08E-246	CD8+ T cells
PPP1R18	2.26E-250	0.259545467	0.66	0.534	5.59E-246	CD8+ T cells
BATF1	4.09E-243	0.284522592	0.496	0.33	1.01E-238	CD8+ T cells
ABI3	1.59E-239	0.27462912	0.48	0.317	3.93E-235	CD8+ T cells
DGKZ	2.28E-239	0.283910125	0.415	0.274	5.64E-235	CD8+ T cells
CD691	1.91E-238	0.264027643	0.765	0.606	4.73E-234	CD8+ T cells
C12orf75	9.95E-231	0.287034103	0.459	0.313	2.46E-226	CD8+ T cells
GBP21	3.26E-226	0.265653331	0.502	0.335	8.05E-222	CD8+ T cells
MYO1G1	5.79E-224	0.256477243	0.427	0.269	1.43E-219	CD8+ T cells
TTC39C1	7.26E-219	0.25902623	0.431	0.283	1.80E-214	CD8+ T cells
RHOF1	1.24E-218	0.257495545	0.535	0.387	3.06E-214	CD8+ T cells
GBP51	4.01E-217	0.259864375	0.389	0.234	9.91E-213	CD8+ T cells
OPTN2	1.40E-212	0.261175619	0.474	0.342	3.45E-208	CD8+ T cells
HMGB21	6.82E-209	0.321826396	0.606	0.489	1.69E-204	CD8+ T cells
KIAA1551	2.41E-206	0.255877148	0.642	0.527	5.95E-202	CD8+ T cells
DUSP21	1.32E-203	0.307592166	0.563	0.438	3.26E-199	CD8+ T cells
CCSER2	1.72E-201	0.258688744	0.402	0.268	4.25E-197	CD8+ T cells
ARAP2	2.25E-193	0.255171882	0.358	0.224	5.56E-189	CD8+ T cells
MBP	5.15E-193	0.256545056	0.566	0.454	1.27E-188	CD8+ T cells
ITGAE	5.32E-185	0.266862173	0.456	0.344	1.31E-180	CD8+ T cells
GNLY	5.20E-179	0.540962065	0.378	0.261	1.29E-174	CD8+ T cells
HAVCR2	3.47E-178	0.250087809	0.267	0.146	8.57E-174	CD8+ T cells
CXCL13	1.56E-176	0.425347221	0.291	0.174	3.85E-172	CD8+ T cells
TNFAIP31	2.35E-169	0.267280879	0.503	0.395	5.80E-165	CD8+ T cells
CCL3	2.81E-140	0.299217	0.287	0.177	6.94E-136	CD8+ T cells
