# Supplementary material for: A novel EIF3C-related CD8+ T-cell signature in predicting prognosis and immunotherapy response of nasopharyngeal carcinoma
Source: J Cancer Res Clin Oncol. 2024 Feb 24;150(2):103. doi: 10.1007/s00432-023-05552-x (PMC10894114; doi:10.1007/s00432-023-05552-x)
Supplement: Supplementary file 3 — Supplementary file3 (CSV 1 KB) [file 432_2023_5552_MOESM3_ESM.csv]

Table S2. EIF3C-realated CD8+ T-cell marker genes and their correlation
Symbol	correlation	pvalue
IFNG	-0.274608396	0.009619864
CTSW	-0.22174621	0.037861952
LINC00152	-0.290918619	0.005963505
S100A4	-0.244554792	0.021658073
CXCR6	-0.228350329	0.032367212
CKLF	-0.247642921	0.020005737
CD99	0.303737582	0.004016431
CHST12	0.411593333	6.78E-05
MT2A	0.28862935	0.006388035
AMICA1	-0.24417543	0.021868884
TBC1D10C	-0.248811997	0.01940905
KLRD1	-0.261496048	0.013856632
ZAP70	-0.23828557	0.025373789
GMFG	-0.241700589	0.023287659
PSTPIP1	-0.246702593	0.020497023
CD52	-0.241681328	0.023299002
LYAR	0.414162573	6.04E-05
PTMS	0.315468304	0.002754462
OPTN	0.253982834	0.016949586
HMGB2	0.253034479	0.017379412
ITGAE	-0.253292254	0.017261661
